# Supplementary material for: Effect of Nutrition Education Focusing on Dietary Quality on Cancer-Related Fatigue in Breast Cancer Patients: A 12-Week Randomized Controlled Trial
Source: Nutrients. 2026 Mar 12;18(6):894. doi: 10.3390/nu18060894 (PMC13028898; doi:10.3390/nu18060894)
Supplement: Supplementary file 1 [file nutrients-18-00894-s001.zip]

Archive with 1 entries (1 files):
- nutrients-4148225-supplementary.pdf
